# Supplementary material for: A novel prognostic signature based on mitochondrial permeability transition-driven necrosis genes for biochemical recurrence prediction in prostate cancer
Source: Front Oncol. 2026 Apr 2;16:1775602. doi: 10.3389/fonc.2026.1775602 (PMC13082966; doi:10.3389/fonc.2026.1775602)
Supplement: Supplementary file 7 [file Table1.xlsx]

## Sheet: MPT-DN_RGs
MPT-DN_RGs
AKT1
APAF1
ATM
BAD
BAX
BCL2
BID
CASP3
CASP6
CASP7
CASP9
EIF2S1
PARP1
PRKCA
PRKCB
STAT1
TLN1
TP53
AIFM1
BAK1
BIK
BIRC2
BIRC3
CASP8
DFFA
DFFB
DIABLO
ENDOG
XIAP
ARHGDIB
CASP1
CASP10
CASP2
CASP4
GZMB
LMNA
LMNB1
LMNB2
PRF1
