# Supplementary material for: A novel prognostic signature based on mitochondrial permeability transition-driven necrosis genes for biochemical recurrence prediction in prostate cancer
Source: Front Oncol. 2026 Apr 2;16:1775602. doi: 10.3389/fonc.2026.1775602 (PMC13082966; doi:10.3389/fonc.2026.1775602)
Supplement: Supplementary file 8 [file Table2.xlsx]

## Sheet: GO_enrich
ONTOLOGY	ID	Description	GeneRatio	BgRatio	pvalue	p.adjust	qvalue	geneID	Count
BP	GO:0030593	neutrophil chemotaxis	45434	107/18614	1.39163e-07	1.39163e-07	5.79791e-05	CCL18/CXCL13/CXCL8/S100A12/S100A8	5
BP	GO:0097529	myeloid leukocyte migration	45465	241/18614	2.7763e-07	2.7763e-07	5.79791e-05	CCL18/CXCL13/CXCL8/S100A12/S100A8/TREM2	6
BP	GO:1990266	neutrophil migration	45434	128/18614	3.40821e-07	3.40821e-07	5.79791e-05	CCL18/CXCL13/CXCL8/S100A12/S100A8	5
BP	GO:0071621	granulocyte chemotaxis	45434	131/18614	3.82501e-07	3.82501e-07	5.79791e-05	CCL18/CXCL13/CXCL8/S100A12/S100A8	5
BP	GO:0097530	granulocyte migration	45434	156/18614	9.09978e-07	9.09978e-07	0.000110347	CCL18/CXCL13/CXCL8/S100A12/S100A8	5
BP	GO:0070098	chemokine-mediated signaling pathway	45404	91/18614	3.65502e-06	3.65502e-06	0.000344668	CCL18/CXCL13/CXCL8/TREM2	4
BP	GO:0050900	leukocyte migration	45465	393/18614	4.77704e-06	4.77704e-06	0.000344668	CCL18/CXCL13/CXCL8/S100A12/S100A8/TREM2	6
BP	GO:1990868	response to chemokine	45404	99/18614	5.11616e-06	5.11616e-06	0.000344668	CCL18/CXCL13/CXCL8/TREM2	4
BP	GO:1990869	cellular response to chemokine	45404	99/18614	5.11616e-06	5.11616e-06	0.000344668	CCL18/CXCL13/CXCL8/TREM2	4
BP	GO:0030595	leukocyte chemotaxis	45434	241/18614	7.67763e-06	7.67763e-06	0.000444502	CCL18/CXCL13/CXCL8/S100A12/S100A8	5
BP	GO:0071347	cellular response to interleukin-1	45404	111/18614	8.06431e-06	8.06431e-06	0.000444502	CCL18/CXCL8/HAS2/IL1RN	4
BP	GO:0019221	cytokine-mediated signaling pathway	45465	492/18614	1.72118e-05	1.72118e-05	0.000869648	BIRC7/CCL18/CXCL13/CXCL8/IL1RN/TREM2	6
BP	GO:0070555	response to interleukin-1	45404	141/18614	2.07559e-05	2.07559e-05	0.00096805	CCL18/CXCL8/HAS2/IL1RN	4
BP	GO:0060326	cell chemotaxis	45434	312/18614	2.66949e-05	2.66949e-05	0.00115611	CCL18/CXCL13/CXCL8/S100A12/S100A8	5
BP	GO:0070486	leukocyte aggregation	45344	13/18614	0.000103195	0.000103195	0.00417124	HAS2/S100A8	2
BP	GO:0061844	antimicrobial humoral immune response mediated by antimicrobial peptide	45373	82/18614	0.000119451	0.000119451	0.00452656	CXCL13/CXCL8/S100A12	3
BP	GO:0001960	negative regulation of cytokine-mediated signaling pathway	45373	87/18614	0.000142421	0.000142421	0.00507955	BIRC7/IL1RN/TREM2	3
BP	GO:0071356	cellular response to tumor necrosis factor	45404	235/18614	0.000151482	0.000151482	0.00510254	BIRC7/CCL18/CXCL8/HAS2	4
BP	GO:0060761	negative regulation of response to cytokine stimulus	45373	92/18614	0.000168092	0.000168092	0.00536406	BIRC7/IL1RN/TREM2	3
BP	GO:0006959	humoral immune response	45404	250/18614	0.000192072	0.000192072	0.00582282	CXCL13/CXCL8/S100A12/TREM2	4
BP	GO:0034612	response to tumor necrosis factor	45404	257/18614	0.000213483	0.000213483	0.00616372	BIRC7/CCL18/CXCL8/HAS2	4
BP	GO:0002544	chronic inflammatory response	45344	20/18614	0.000250115	0.000250115	0.00689312	CXCL13/S100A8	2
BP	GO:0006833	water transport	45344	25/18614	0.000393507	0.000393507	0.0103735	AQP9/HAS2	2
BP	GO:0019730	antimicrobial humoral response	45373	126/18614	0.000424501	0.000424501	0.0107242	CXCL13/CXCL8/S100A12	3
BP	GO:0042742	defense response to bacterium	45404	314/18614	0.00045707	0.00045707	0.0110852	CXCL13/S100A12/S100A8/TREM2	4
BP	GO:0050921	positive regulation of chemotaxis	45373	143/18614	0.000614288	0.000614288	0.0143251	CXCL13/CXCL8/TREM2	3
BP	GO:0032496	response to lipopolysaccharide	45404	345/18614	0.000651377	0.000651377	0.0144138	CXCL13/CXCL8/S100A8/TREM2	4
BP	GO:0002687	positive regulation of leukocyte migration	45373	147/18614	0.000665637	0.000665637	0.0144138	CXCL13/CXCL8/TREM2	3
BP	GO:0042044	fluid transport	45344	34/18614	0.000731134	0.000731134	0.0150639	AQP9/HAS2	2
BP	GO:0050729	positive regulation of inflammatory response	45373	154/18614	0.000761956	0.000761956	0.0150639	S100A12/S100A8/TREM2	3
BP	GO:0002495	antigen processing and presentation of peptide antigen via MHC class II	45344	35/18614	0.00077489	0.00077489	0.0150639	CTSE/TREM2	2
BP	GO:0002237	response to molecule of bacterial origin	45404	366/18614	0.000812513	0.000812513	0.0150639	CXCL13/CXCL8/S100A8/TREM2	4
BP	GO:0010984	regulation of lipoprotein particle clearance	45344	36/18614	0.000819885	0.000819885	0.0150639	APOC1/TREM2	2
BP	GO:0002504	antigen processing and presentation of peptide or polysaccharide antigen via MHC class II	45344	37/18614	0.000866116	0.000866116	0.0154453	CTSE/TREM2	2
BP	GO:0001959	regulation of cytokine-mediated signaling pathway	45373	165/18614	0.000930541	0.000930541	0.0161201	BIRC7/IL1RN/TREM2	3
BP	GO:0060759	regulation of response to cytokine stimulus	45373	177/18614	0.00113962	0.00113962	0.0191612	BIRC7/IL1RN/TREM2	3
BP	GO:0014002	astrocyte development	45344	43/18614	0.0011693	0.0011693	0.0191612	S100A8/TREM2	2
BP	GO:0002920	regulation of humoral immune response	45344	47/18614	0.00139579	0.00139579	0.0222708	CXCL13/TREM2	2
BP	GO:0071674	mononuclear cell migration	45373	202/18614	0.00166537	0.00166537	0.0258908	CCL18/CXCL13/S100A12	3
BP	GO:0071320	cellular response to cAMP	45344	54/18614	0.00183849	0.00183849	0.0278677	AQP9/SLC5A5	2
BP	GO:0034381	plasma lipoprotein particle clearance	45344	55/18614	0.00190651	0.00190651	0.0281938	APOC1/TREM2	2
BP	GO:0050832	defense response to fungus	45344	56/18614	0.00197571	0.00197571	0.0285215	S100A12/S100A8	2
BP	GO:0002685	regulation of leukocyte migration	45373	227/18614	0.00232247	0.00232247	0.0322364	CXCL13/CXCL8/TREM2	3
BP	GO:0034113	heterotypic cell-cell adhesion	45344	61/18614	0.00233938	0.00233938	0.0322364	IL1RN/ITGAD	2
BP	GO:0050920	regulation of chemotaxis	45373	230/18614	0.00241066	0.00241066	0.0324748	CXCL13/CXCL8/TREM2	3
BP	GO:0043410	positive regulation of MAPK cascade	45404	495/18614	0.00246962	0.00246962	0.0324748	BIRC7/CCL18/S100A12/TREM2	4
BP	GO:0048247	lymphocyte chemotaxis	45344	64/18614	0.00257164	0.00257164	0.0324748	CCL18/CXCL13	2
BP	GO:1905953	negative regulation of lipid localization	45344	64/18614	0.00257164	0.00257164	0.0324748	APOC1/TREM2	2
BP	GO:0071219	cellular response to molecule of bacterial origin	45373	237/18614	0.00262448	0.00262448	0.0324748	CXCL13/CXCL8/TREM2	3
BP	GO:0002274	myeloid leukocyte activation	45373	240/18614	0.0027196	0.0027196	0.0329788	CXCL8/S100A12/TREM2	3
BP	GO:0009620	response to fungus	45344	67/18614	0.00281434	0.00281434	0.0334584	S100A12/S100A8	2
BP	GO:0002548	monocyte chemotaxis	45344	71/18614	0.00315409	0.00315409	0.0354143	CCL18/S100A12	2
BP	GO:0033344	cholesterol efflux	45344	71/18614	0.00315409	0.00315409	0.0354143	APOC1/TREM2	2
BP	GO:0048002	antigen processing and presentation of peptide antigen	45344	71/18614	0.00315409	0.00315409	0.0354143	CTSE/TREM2	2
BP	GO:0071216	cellular response to biotic stimulus	45373	264/18614	0.00355809	0.00355809	0.0392241	CXCL13/CXCL8/TREM2	3
BP	GO:0002437	inflammatory response to antigenic stimulus	45344	78/18614	0.00379255	0.00379255	0.0406471	IL1RN/TREM2	2
BP	GO:0032371	regulation of sterol transport	45344	79/18614	0.00388829	0.00388829	0.0406471	APOC1/TREM2	2
BP	GO:0032374	regulation of cholesterol transport	45344	79/18614	0.00388829	0.00388829	0.0406471	APOC1/TREM2	2
BP	GO:0033627	cell adhesion mediated by integrin	45344	87/18614	0.00469434	0.00469434	0.0466599	CXCL13/ITGAD	2
BP	GO:0048708	astrocyte differentiation	45344	87/18614	0.00469434	0.00469434	0.0466599	S100A8/TREM2	2
BP	GO:0097006	regulation of plasma lipoprotein particle levels	45344	87/18614	0.00469434	0.00469434	0.0466599	APOC1/TREM2	2
BP	GO:0015850	organic hydroxy compound transport	45373	296/18614	0.00490007	0.00490007	0.0472246	APOC1/AQP9/TREM2	3
BP	GO:0051591	response to cAMP	45344	89/18614	0.00490693	0.00490693	0.0472246	AQP9/SLC5A5	2
BP	GO:0002690	positive regulation of leukocyte chemotaxis	45344	96/18614	0.00568543	0.00568543	0.0538619	CXCL13/CXCL8	2
BP	GO:0052548	regulation of endopeptidase activity	45373	336/18614	0.00696001	0.00696001	0.0644476	BIRC7/S100A8/SERPINA3	3
BP	GO:0005976	polysaccharide metabolic process	45344	107/18614	0.00701538	0.00701538	0.0644476	CHIT1/HAS2	2
BP	GO:0019216	regulation of lipid metabolic process	45373	344/18614	0.00742517	0.00742517	0.0667356	APOC1/SERPINA3/TREM2	3
BP	GO:0051346	negative regulation of hydrolase activity	45373	345/18614	0.00748459	0.00748459	0.0667356	APOC1/BIRC7/SERPINA3	3
BP	GO:0042886	amide transport	45373	349/18614	0.00772511	0.00772511	0.0667644	AQP9/IL1RN/S100A8	3
BP	GO:0044344	cellular response to fibroblast growth factor stimulus	45344	113/18614	0.00779473	0.00779473	0.0667644	CXCL13/CXCL8	2
BP	GO:0002526	acute inflammatory response	45344	114/18614	0.00792827	0.00792827	0.0667644	S100A8/SERPINA3	2
BP	GO:0019882	antigen processing and presentation	45344	114/18614	0.00792827	0.00792827	0.0667644	CTSE/TREM2	2
BP	GO:0021782	glial cell development	45344	119/18614	0.00861146	0.00861146	0.0676809	S100A8/TREM2	2
BP	GO:0071774	response to fibroblast growth factor	45344	120/18614	0.00875118	0.00875118	0.0676809	CXCL13/CXCL8	2
BP	GO:0072676	lymphocyte migration	45344	122/18614	0.00903369	0.00903369	0.0676809	CCL18/CXCL13	2
BP	GO:0010631	epithelial cell migration	45373	371/18614	0.00913026	0.00913026	0.0676809	CXCL13/HAS2/S100A12	3
BP	GO:0030301	cholesterol transport	45344	124/18614	0.00932026	0.00932026	0.0676809	APOC1/TREM2	2
BP	GO:0090132	epithelium migration	45373	374/18614	0.00933277	0.00933277	0.0676809	CXCL13/HAS2/S100A12	3
BP	GO:0002688	regulation of leukocyte chemotaxis	45344	126/18614	0.00961088	0.00961088	0.0676809	CXCL13/CXCL8	2
BP	GO:0006022	aminoglycan metabolic process	45344	126/18614	0.00961088	0.00961088	0.0676809	CHIT1/HAS2	2
BP	GO:0090130	tissue migration	45373	379/18614	0.00967616	0.00967616	0.0676809	CXCL13/HAS2/S100A12	3
BP	GO:0046683	response to organophosphorus	45344	129/18614	0.0100544	0.0100544	0.0676809	AQP9/SLC5A5	2
BP	GO:0015918	sterol transport	45344	138/18614	0.0114386	0.0114386	0.0676809	APOC1/TREM2	2
BP	GO:0007586	digestion	45344	139/18614	0.0115973	0.0115973	0.0676809	CHIT1/SERPINA3	2
BP	GO:0010887	negative regulation of cholesterol storage	45313	10/18614	0.0117592	0.0117592	0.0676809	TREM2	1
BP	GO:0015851	nucleobase transport	45313	10/18614	0.0117592	0.0117592	0.0676809	AQP9	1
BP	GO:0035768	endothelial cell chemotaxis to fibroblast growth factor	45313	10/18614	0.0117592	0.0117592	0.0676809	CXCL13	1
BP	GO:0060075	regulation of resting membrane potential	45313	10/18614	0.0117592	0.0117592	0.0676809	TREM2	1
BP	GO:0070099	regulation of chemokine-mediated signaling pathway	45313	10/18614	0.0117592	0.0117592	0.0676809	TREM2	1
BP	GO:0070391	response to lipoteichoic acid	45313	10/18614	0.0117592	0.0117592	0.0676809	TREM2	1
BP	GO:0071223	cellular response to lipoteichoic acid	45313	10/18614	0.0117592	0.0117592	0.0676809	TREM2	1
BP	GO:0150172	regulation of phosphatidylcholine metabolic process	45313	10/18614	0.0117592	0.0117592	0.0676809	APOC1	1
BP	GO:1900226	negative regulation of NLRP3 inflammasome complex assembly	45313	10/18614	0.0117592	0.0117592	0.0676809	TREM2	1
BP	GO:1903980	positive regulation of microglial cell activation	45313	10/18614	0.0117592	0.0117592	0.0676809	TREM2	1
BP	GO:1904587	response to glycoprotein	45313	10/18614	0.0117592	0.0117592	0.0676809	SLC5A5	1
BP	GO:2000425	regulation of apoptotic cell clearance	45313	10/18614	0.0117592	0.0117592	0.0676809	TREM2	1
BP	GO:2000544	regulation of endothelial cell chemotaxis to fibroblast growth factor	45313	10/18614	0.0117592	0.0117592	0.0676809	CXCL13	1
BP	GO:2000659	regulation of interleukin-1-mediated signaling pathway	45313	10/18614	0.0117592	0.0117592	0.0676809	IL1RN	1
BP	GO:0014074	response to purine-containing compound	45344	143/18614	0.012242	0.012242	0.0676809	AQP9/SLC5A5	2
BP	GO:0050727	regulation of inflammatory response	45373	414/18614	0.0122882	0.0122882	0.0676809	S100A12/S100A8/TREM2	3
BP	GO:0010982	regulation of high-density lipoprotein particle clearance	45313	11/18614	0.0129279	0.0129279	0.0676809	TREM2	1
BP	GO:0010986	positive regulation of lipoprotein particle clearance	45313	11/18614	0.0129279	0.0129279	0.0676809	TREM2	1
BP	GO:0032490	detection of molecule of bacterial origin	45313	11/18614	0.0129279	0.0129279	0.0676809	TREM2	1
BP	GO:0033625	positive regulation of integrin activation	45313	11/18614	0.0129279	0.0129279	0.0676809	CXCL13	1
BP	GO:0033632	regulation of cell-cell adhesion mediated by integrin	45313	11/18614	0.0129279	0.0129279	0.0676809	CXCL13	1
BP	GO:0034115	negative regulation of heterotypic cell-cell adhesion	45313	11/18614	0.0129279	0.0129279	0.0676809	IL1RN	1
BP	GO:0034350	regulation of glial cell apoptotic process	45313	11/18614	0.0129279	0.0129279	0.0676809	TREM2	1
BP	GO:0034379	very-low-density lipoprotein particle assembly	45313	11/18614	0.0129279	0.0129279	0.0676809	APOC1	1
BP	GO:0035766	cell chemotaxis to fibroblast growth factor	45313	11/18614	0.0129279	0.0129279	0.0676809	CXCL13	1
BP	GO:0070344	regulation of fat cell proliferation	45313	11/18614	0.0129279	0.0129279	0.0676809	TREM2	1
BP	GO:0070587	regulation of cell-cell adhesion involved in gastrulation	45313	11/18614	0.0129279	0.0129279	0.0676809	IL1RN	1
BP	GO:0071918	urea transmembrane transport	45313	11/18614	0.0129279	0.0129279	0.0676809	AQP9	1
BP	GO:1904847	regulation of cell chemotaxis to fibroblast growth factor	45313	11/18614	0.0129279	0.0129279	0.0676809	CXCL13	1
BP	GO:0052547	regulation of peptidase activity	45373	425/18614	0.0131854	0.0131854	0.0676809	BIRC7/S100A8/SERPINA3	3
BP	GO:0032368	regulation of lipid transport	45344	153/18614	0.0139211	0.0139211	0.0676809	APOC1/TREM2	2
BP	GO:0015791	polyol transmembrane transport	45313	12/18614	0.0140952	0.0140952	0.0676809	AQP9	1
BP	GO:0015840	urea transport	45313	12/18614	0.0140952	0.0140952	0.0676809	AQP9	1
BP	GO:0034135	regulation of toll-like receptor 2 signaling pathway	45313	12/18614	0.0140952	0.0140952	0.0676809	TREM2	1
BP	GO:0035810	positive regulation of urine volume	45313	12/18614	0.0140952	0.0140952	0.0676809	HAS2	1
BP	GO:0051549	positive regulation of keratinocyte migration	45313	12/18614	0.0140952	0.0140952	0.0676809	HAS2	1
BP	GO:0061517	macrophage proliferation	45313	12/18614	0.0140952	0.0140952	0.0676809	TREM2	1
BP	GO:0070586	cell-cell adhesion involved in gastrulation	45313	12/18614	0.0140952	0.0140952	0.0676809	IL1RN	1
BP	GO:0140052	cellular response to oxidised low-density lipoprotein particle stimulus	45313	12/18614	0.0140952	0.0140952	0.0676809	TREM2	1
BP	GO:1903977	positive regulation of glial cell migration	45313	12/18614	0.0140952	0.0140952	0.0676809	TREM2	1
BP	GO:0031349	positive regulation of defense response	45373	441/18614	0.0145565	0.0145565	0.0676809	S100A12/S100A8/TREM2	3
BP	GO:0051092	positive regulation of NF-kappaB transcription factor activity	45344	159/18614	0.0149741	0.0149741	0.0676809	S100A12/S100A8	2
BP	GO:0006869	lipid transport	45373	447/18614	0.015091	0.015091	0.0676809	APOC1/AQP9/TREM2	3
BP	GO:0010951	negative regulation of endopeptidase activity	45344	160/18614	0.0151528	0.0151528	0.0676809	BIRC7/SERPINA3	2
BP	GO:0032494	response to peptidoglycan	45313	13/18614	0.0152612	0.0152612	0.0676809	TREM2	1
BP	GO:0034144	negative regulation of toll-like receptor 4 signaling pathway	45313	13/18614	0.0152612	0.0152612	0.0676809	TREM2	1
BP	GO:0036006	cellular response to macrophage colony-stimulating factor stimulus	45313	13/18614	0.0152612	0.0152612	0.0676809	TREM2	1
BP	GO:0036302	atrioventricular canal development	45313	13/18614	0.0152612	0.0152612	0.0676809	HAS2	1
BP	GO:0060100	positive regulation of phagocytosis, engulfment	45313	13/18614	0.0152612	0.0152612	0.0676809	TREM2	1
BP	GO:0070341	fat cell proliferation	45313	13/18614	0.0152612	0.0152612	0.0676809	TREM2	1
BP	GO:1905155	positive regulation of membrane invagination	45313	13/18614	0.0152612	0.0152612	0.0676809	TREM2	1
BP	GO:1905907	negative regulation of amyloid fibril formation	45313	13/18614	0.0152612	0.0152612	0.0676809	TREM2	1
BP	GO:0002467	germinal center formation	45313	14/18614	0.0164259	0.0164259	0.0676809	CXCL13	1
BP	GO:0030213	hyaluronan biosynthetic process	45313	14/18614	0.0164259	0.0164259	0.0676809	HAS2	1
BP	GO:0033700	phospholipid efflux	45313	14/18614	0.0164259	0.0164259	0.0676809	APOC1	1
BP	GO:0050930	induction of positive chemotaxis	45313	14/18614	0.0164259	0.0164259	0.0676809	CXCL8	1
BP	GO:0051547	regulation of keratinocyte migration	45313	14/18614	0.0164259	0.0164259	0.0676809	HAS2	1
BP	GO:1904321	response to forskolin	45313	14/18614	0.0164259	0.0164259	0.0676809	SLC5A5	1
BP	GO:1904322	cellular response to forskolin	45313	14/18614	0.0164259	0.0164259	0.0676809	SLC5A5	1
BP	GO:2001171	positive regulation of ATP biosynthetic process	45313	14/18614	0.0164259	0.0164259	0.0676809	TREM2	1
BP	GO:2001242	regulation of intrinsic apoptotic signaling pathway	45344	173/18614	0.0175606	0.0175606	0.0676809	S100A8/TREM2	2
BP	GO:0002679	respiratory burst involved in defense response	45313	15/18614	0.0175892	0.0175892	0.0676809	TREM2	1
BP	GO:0010820	positive regulation of T cell chemotaxis	45313	15/18614	0.0175892	0.0175892	0.0676809	CXCL13	1
BP	GO:0010838	positive regulation of keratinocyte proliferation	45313	15/18614	0.0175892	0.0175892	0.0676809	HAS2	1
BP	GO:0010889	regulation of sequestering of triglyceride	45313	15/18614	0.0175892	0.0175892	0.0676809	TREM2	1
BP	GO:0043652	engulfment of apoptotic cell	45313	15/18614	0.0175892	0.0175892	0.0676809	TREM2	1
BP	GO:0046348	amino sugar catabolic process	45313	15/18614	0.0175892	0.0175892	0.0676809	CHIT1	1
BP	GO:0050910	detection of mechanical stimulus involved in sensory perception of sound	45313	15/18614	0.0175892	0.0175892	0.0676809	COL11A1	1
BP	GO:0060099	regulation of phagocytosis, engulfment	45313	15/18614	0.0175892	0.0175892	0.0676809	TREM2	1
BP	GO:0060354	negative regulation of cell adhesion molecule production	45313	15/18614	0.0175892	0.0175892	0.0676809	CXCL8	1
BP	GO:0072531	pyrimidine-containing compound transmembrane transport	45313	15/18614	0.0175892	0.0175892	0.0676809	AQP9	1
BP	GO:0098883	synapse pruning	45313	15/18614	0.0175892	0.0175892	0.0676809	TREM2	1
BP	GO:1905153	regulation of membrane invagination	45313	15/18614	0.0175892	0.0175892	0.0676809	TREM2	1
BP	GO:0030216	keratinocyte differentiation	45344	174/18614	0.0177522	0.0177522	0.0676809	KRT80/ZBED2	2
BP	GO:0010819	regulation of T cell chemotaxis	45313	16/18614	0.0187513	0.0187513	0.0676809	CXCL13	1
BP	GO:0023035	CD40 signaling pathway	45313	16/18614	0.0187513	0.0187513	0.0676809	TREM2	1
BP	GO:0034134	toll-like receptor 2 signaling pathway	45313	16/18614	0.0187513	0.0187513	0.0676809	TREM2	1
BP	GO:0034349	glial cell apoptotic process	45313	16/18614	0.0187513	0.0187513	0.0676809	TREM2	1
BP	GO:0034375	high-density lipoprotein particle remodeling	45313	16/18614	0.0187513	0.0187513	0.0676809	APOC1	1
BP	GO:0034638	phosphatidylcholine catabolic process	45313	16/18614	0.0187513	0.0187513	0.0676809	APOC1	1
BP	GO:0044849	estrous cycle	45313	16/18614	0.0187513	0.0187513	0.0676809	HAS2	1
BP	GO:0048712	negative regulation of astrocyte differentiation	45313	16/18614	0.0187513	0.0187513	0.0676809	TREM2	1
BP	GO:1905952	regulation of lipid localization	45344	182/18614	0.019317	0.019317	0.0676809	APOC1/TREM2	2
BP	GO:0022407	regulation of cell-cell adhesion	45373	491/18614	0.019353	0.019353	0.0676809	CXCL13/HAS2/IL1RN	3
BP	GO:0001667	ameboidal-type cell migration	45373	496/18614	0.0198757	0.0198757	0.0676809	CXCL13/HAS2/S100A12	3
BP	GO:0014067	negative regulation of phosphatidylinositol 3-kinase signaling	45313	17/18614	0.019912	0.019912	0.0676809	TREM2	1
BP	GO:0017014	protein nitrosylation	45313	17/18614	0.019912	0.019912	0.0676809	S100A8	1
BP	GO:0018119	peptidyl-cysteine S-nitrosylation	45313	17/18614	0.019912	0.019912	0.0676809	S100A8	1
BP	GO:0033623	regulation of integrin activation	45313	17/18614	0.019912	0.019912	0.0676809	CXCL13	1
BP	GO:0033631	cell-cell adhesion mediated by integrin	45313	17/18614	0.019912	0.019912	0.0676809	CXCL13	1
BP	GO:0036005	response to macrophage colony-stimulating factor	45313	17/18614	0.019912	0.019912	0.0676809	TREM2	1
BP	GO:0060192	negative regulation of lipase activity	45313	17/18614	0.019912	0.019912	0.0676809	APOC1	1
BP	GO:1901201	regulation of extracellular matrix assembly	45313	17/18614	0.019912	0.019912	0.0676809	HAS2	1
BP	GO:1905906	regulation of amyloid fibril formation	45313	17/18614	0.019912	0.019912	0.0676809	TREM2	1
BP	GO:0010876	lipid localization	45373	497/18614	0.0199812	0.0199812	0.0676809	APOC1/AQP9/TREM2	3
BP	GO:0019722	calcium-mediated signaling	45344	187/18614	0.0203237	0.0203237	0.0681708	CXCL8/TREM2	2
BP	GO:0002923	regulation of humoral immune response mediated by circulating immunoglobulin	45313	18/18614	0.0210715	0.0210715	0.0681708	TREM2	1
BP	GO:0010885	regulation of cholesterol storage	45313	18/18614	0.0210715	0.0210715	0.0681708	TREM2	1
BP	GO:0030730	sequestering of triglyceride	45313	18/18614	0.0210715	0.0210715	0.0681708	TREM2	1
BP	GO:0034384	high-density lipoprotein particle clearance	45313	18/18614	0.0210715	0.0210715	0.0681708	TREM2	1
BP	GO:0150078	positive regulation of neuroinflammatory response	45313	18/18614	0.0210715	0.0210715	0.0681708	TREM2	1
BP	GO:0150079	negative regulation of neuroinflammatory response	45313	18/18614	0.0210715	0.0210715	0.0681708	TREM2	1
BP	GO:0032872	regulation of stress-activated MAPK cascade	45344	193/18614	0.0215604	0.0215604	0.0681708	BIRC7/TREM2	2
BP	GO:0007369	gastrulation	45344	196/18614	0.0221904	0.0221904	0.0681708	COL11A1/IL1RN	2
BP	GO:0070302	regulation of stress-activated protein kinase signaling cascade	45344	196/18614	0.0221904	0.0221904	0.0681708	BIRC7/TREM2	2
BP	GO:0002281	macrophage activation involved in immune response	45313	19/18614	0.0222296	0.0222296	0.0681708	TREM2	1
BP	GO:0002523	leukocyte migration involved in inflammatory response	45313	19/18614	0.0222296	0.0222296	0.0681708	S100A8	1
BP	GO:0045091	regulation of single stranded viral RNA replication via double stranded DNA intermediate	45313	19/18614	0.0222296	0.0222296	0.0681708	CXCL8	1
BP	GO:0045618	positive regulation of keratinocyte differentiation	45313	19/18614	0.0222296	0.0222296	0.0681708	ZBED2	1
BP	GO:0051004	regulation of lipoprotein lipase activity	45313	19/18614	0.0222296	0.0222296	0.0681708	APOC1	1
BP	GO:1903818	positive regulation of voltage-gated potassium channel activity	45313	19/18614	0.0222296	0.0222296	0.0681708	TREM2	1
BP	GO:0000272	polysaccharide catabolic process	45313	20/18614	0.0233864	0.0233864	0.0681708	CHIT1	1
BP	GO:0001502	cartilage condensation	45313	20/18614	0.0233864	0.0233864	0.0681708	COL11A1	1
BP	GO:0002577	regulation of antigen processing and presentation	45313	20/18614	0.0233864	0.0233864	0.0681708	TREM2	1
BP	GO:0010878	cholesterol storage	45313	20/18614	0.0233864	0.0233864	0.0681708	TREM2	1
BP	GO:0030810	positive regulation of nucleotide biosynthetic process	45313	20/18614	0.0233864	0.0233864	0.0681708	TREM2	1
BP	GO:0039692	single stranded viral RNA replication via double stranded DNA intermediate	45313	20/18614	0.0233864	0.0233864	0.0681708	CXCL8	1
BP	GO:0051546	keratinocyte migration	45313	20/18614	0.0233864	0.0233864	0.0681708	HAS2	1
BP	GO:0071371	cellular response to gonadotropin stimulus	45313	20/18614	0.0233864	0.0233864	0.0681708	SLC5A5	1
BP	GO:0140131	positive regulation of lymphocyte chemotaxis	45313	20/18614	0.0233864	0.0233864	0.0681708	CXCL13	1
BP	GO:1900221	regulation of amyloid-beta clearance	45313	20/18614	0.0233864	0.0233864	0.0681708	TREM2	1
BP	GO:1900373	positive regulation of purine nucleotide biosynthetic process	45313	20/18614	0.0233864	0.0233864	0.0681708	TREM2	1
BP	GO:1903975	regulation of glial cell migration	45313	20/18614	0.0233864	0.0233864	0.0681708	TREM2	1
BP	GO:1903978	regulation of microglial cell activation	45313	20/18614	0.0233864	0.0233864	0.0681708	TREM2	1
BP	GO:0043281	regulation of cysteine-type endopeptidase activity involved in apoptotic process	45344	204/18614	0.0239076	0.0239076	0.0688895	BIRC7/S100A8	2
BP	GO:0006590	thyroid hormone generation	45313	21/18614	0.0245419	0.0245419	0.0688895	SLC5A5	1
BP	GO:0010888	negative regulation of lipid storage	45313	21/18614	0.0245419	0.0245419	0.0688895	TREM2	1
BP	GO:0010985	negative regulation of lipoprotein particle clearance	45313	21/18614	0.0245419	0.0245419	0.0688895	APOC1	1
BP	GO:0035809	regulation of urine volume	45313	21/18614	0.0245419	0.0245419	0.0688895	HAS2	1
BP	GO:0060353	regulation of cell adhesion molecule production	45313	21/18614	0.0245419	0.0245419	0.0688895	CXCL8	1
BP	GO:0071498	cellular response to fluid shear stress	45313	21/18614	0.0245419	0.0245419	0.0688895	HAS2	1
BP	GO:0097062	dendritic spine maintenance	45313	21/18614	0.0245419	0.0245419	0.0688895	TREM2	1
BP	GO:0010988	regulation of low-density lipoprotein particle clearance	45313	22/18614	0.0256961	0.0256961	0.070818	TREM2	1
BP	GO:0030277	maintenance of gastrointestinal epithelium	45313	22/18614	0.0256961	0.0256961	0.070818	SERPINA3	1
BP	GO:0030449	regulation of complement activation	45313	22/18614	0.0256961	0.0256961	0.070818	TREM2	1
BP	GO:0033630	positive regulation of cell adhesion mediated by integrin	45313	22/18614	0.0256961	0.0256961	0.070818	CXCL13	1
BP	GO:0030100	regulation of endocytosis	45344	214/18614	0.0261291	0.0261291	0.0716855	APOC1/TREM2	2
BP	GO:0003091	renal water homeostasis	45313	23/18614	0.026849	0.026849	0.072674	HAS2	1
BP	GO:0045717	negative regulation of fatty acid biosynthetic process	45313	23/18614	0.026849	0.026849	0.072674	APOC1	1
BP	GO:2001169	regulation of ATP biosynthetic process	45313	23/18614	0.026849	0.026849	0.072674	TREM2	1
BP	GO:0070374	positive regulation of ERK1 and ERK2 cascade	45344	222/18614	0.027965	0.027965	0.0728635	CCL18/TREM2	2
BP	GO:0002922	positive regulation of humoral immune response	45313	24/18614	0.0280006	0.0280006	0.0728635	TREM2	1
BP	GO:0036120	cellular response to platelet-derived growth factor stimulus	45313	24/18614	0.0280006	0.0280006	0.0728635	HAS2	1
BP	GO:0048143	astrocyte activation	45313	24/18614	0.0280006	0.0280006	0.0728635	TREM2	1
BP	GO:0060143	positive regulation of syncytium formation by plasma membrane fusion	45313	24/18614	0.0280006	0.0280006	0.0728635	TREM2	1
BP	GO:0060352	cell adhesion molecule production	45313	24/18614	0.0280006	0.0280006	0.0728635	CXCL8	1
BP	GO:0098581	detection of external biotic stimulus	45313	24/18614	0.0280006	0.0280006	0.0728635	TREM2	1
BP	GO:0098743	cell aggregation	45313	24/18614	0.0280006	0.0280006	0.0728635	COL11A1	1
BP	GO:2001026	regulation of endothelial cell chemotaxis	45313	24/18614	0.0280006	0.0280006	0.0728635	CXCL13	1
BP	GO:0071222	cellular response to lipopolysaccharide	45344	224/18614	0.028432	0.028432	0.0736699	CXCL13/CXCL8	2
BP	GO:0034114	regulation of heterotypic cell-cell adhesion	45313	25/18614	0.0291509	0.0291509	0.0740778	IL1RN	1
BP	GO:0050927	positive regulation of positive chemotaxis	45313	25/18614	0.0291509	0.0291509	0.0740778	CXCL8	1
BP	GO:0090023	positive regulation of neutrophil chemotaxis	45313	25/18614	0.0291509	0.0291509	0.0740778	CXCL8	1
BP	GO:1901071	glucosamine-containing compound metabolic process	45313	25/18614	0.0291509	0.0291509	0.0740778	CHIT1	1
BP	GO:0048705	skeletal system morphogenesis	45344	229/18614	0.0296133	0.0296133	0.0740778	COL11A1/HAS2	2
BP	GO:0033622	integrin activation	45313	26/18614	0.0302999	0.0302999	0.0740778	CXCL13	1
BP	GO:0034377	plasma lipoprotein particle assembly	45313	26/18614	0.0302999	0.0302999	0.0740778	APOC1	1
BP	GO:0036119	response to platelet-derived growth factor	45313	26/18614	0.0302999	0.0302999	0.0740778	HAS2	1
BP	GO:0045672	positive regulation of osteoclast differentiation	45313	26/18614	0.0302999	0.0302999	0.0740778	TREM2	1
BP	GO:0050926	regulation of positive chemotaxis	45313	26/18614	0.0302999	0.0302999	0.0740778	CXCL8	1
BP	GO:0050995	negative regulation of lipid catabolic process	45313	26/18614	0.0302999	0.0302999	0.0740778	APOC1	1
BP	GO:0051238	sequestering of metal ion	45313	26/18614	0.0302999	0.0302999	0.0740778	S100A8	1
BP	GO:1901623	regulation of lymphocyte chemotaxis	45313	26/18614	0.0302999	0.0302999	0.0740778	CXCL13	1
BP	GO:1905523	positive regulation of macrophage migration	45313	26/18614	0.0302999	0.0302999	0.0740778	TREM2	1
BP	GO:2000116	regulation of cysteine-type endopeptidase activity	45344	234/18614	0.0308142	0.0308142	0.0744188	BIRC7/S100A8	2
BP	GO:0010001	glial cell differentiation	45344	235/18614	0.0310567	0.0310567	0.0744188	S100A8/TREM2	2
BP	GO:0010466	negative regulation of peptidase activity	45344	236/18614	0.0312999	0.0312999	0.0744188	BIRC7/SERPINA3	2
BP	GO:0010804	negative regulation of tumor necrosis factor-mediated signaling pathway	45313	27/18614	0.0314476	0.0314476	0.0744188	BIRC7	1
BP	GO:0010818	T cell chemotaxis	45313	27/18614	0.0314476	0.0314476	0.0744188	CXCL13	1
BP	GO:0010875	positive regulation of cholesterol efflux	45313	27/18614	0.0314476	0.0314476	0.0744188	TREM2	1
BP	GO:0034143	regulation of toll-like receptor 4 signaling pathway	45313	27/18614	0.0314476	0.0314476	0.0744188	TREM2	1
BP	GO:0042403	thyroid hormone metabolic process	45313	27/18614	0.0314476	0.0314476	0.0744188	SLC5A5	1
BP	GO:0051403	stress-activated MAPK cascade	45344	237/18614	0.031544	0.031544	0.0744188	BIRC7/TREM2	2
BP	GO:0009913	epidermal cell differentiation	45344	240/18614	0.0322807	0.0322807	0.0747352	KRT80/ZBED2	2
BP	GO:0016540	protein autoprocessing	45313	28/18614	0.032594	0.032594	0.0747352	CTSE	1
BP	GO:0045606	positive regulation of epidermal cell differentiation	45313	28/18614	0.032594	0.032594	0.0747352	ZBED2	1
BP	GO:0045686	negative regulation of glial cell differentiation	45313	28/18614	0.032594	0.032594	0.0747352	TREM2	1
BP	GO:0070269	pyroptosis	45313	28/18614	0.032594	0.032594	0.0747352	TREM2	1
BP	GO:0071624	positive regulation of granulocyte chemotaxis	45313	28/18614	0.032594	0.032594	0.0747352	CXCL8	1
BP	GO:0150146	cell junction disassembly	45313	28/18614	0.032594	0.032594	0.0747352	TREM2	1
BP	GO:0002790	peptide secretion	45344	243/18614	0.0330243	0.0330243	0.0747352	IL1RN/S100A8	2
BP	GO:0031098	stress-activated protein kinase signaling cascade	45344	245/18614	0.0335238	0.0335238	0.0747352	BIRC7/TREM2	2
BP	GO:0006910	phagocytosis, recognition	45313	29/18614	0.0337391	0.0337391	0.0747352	TREM2	1
BP	GO:0048245	eosinophil chemotaxis	45313	29/18614	0.0337391	0.0337391	0.0747352	CCL18	1
BP	GO:0065005	protein-lipid complex assembly	45313	29/18614	0.0337391	0.0337391	0.0747352	APOC1	1
BP	GO:0072530	purine-containing compound transmembrane transport	45313	29/18614	0.0337391	0.0337391	0.0747352	AQP9	1
BP	GO:1901018	positive regulation of potassium ion transmembrane transporter activity	45313	29/18614	0.0337391	0.0337391	0.0747352	TREM2	1
BP	GO:1902175	regulation of oxidative stress-induced intrinsic apoptotic signaling pathway	45313	29/18614	0.0337391	0.0337391	0.0747352	TREM2	1
BP	GO:0006882	intracellular zinc ion homeostasis	45313	30/18614	0.0348829	0.0348829	0.0747352	S100A8	1
BP	GO:0015721	bile acid and bile salt transport	45313	30/18614	0.0348829	0.0348829	0.0747352	AQP9	1
BP	GO:0032372	negative regulation of sterol transport	45313	30/18614	0.0348829	0.0348829	0.0747352	APOC1	1
BP	GO:0032375	negative regulation of cholesterol transport	45313	30/18614	0.0348829	0.0348829	0.0747352	APOC1	1
BP	GO:0034368	protein-lipid complex remodeling	45313	30/18614	0.0348829	0.0348829	0.0747352	APOC1	1
BP	GO:0034369	plasma lipoprotein particle remodeling	45313	30/18614	0.0348829	0.0348829	0.0747352	APOC1	1
BP	GO:0034698	response to gonadotropin	45313	30/18614	0.0348829	0.0348829	0.0747352	SLC5A5	1
BP	GO:0039694	viral RNA genome replication	45313	30/18614	0.0348829	0.0348829	0.0747352	CXCL8	1
BP	GO:0043032	positive regulation of macrophage activation	45313	30/18614	0.0348829	0.0348829	0.0747352	TREM2	1
BP	GO:0060142	regulation of syncytium formation by plasma membrane fusion	45313	30/18614	0.0348829	0.0348829	0.0747352	TREM2	1
BP	GO:0070498	interleukin-1-mediated signaling pathway	45313	30/18614	0.0348829	0.0348829	0.0747352	IL1RN	1
BP	GO:0031330	negative regulation of cellular catabolic process	45344	251/18614	0.0350403	0.0350403	0.0748081	APOC1/TREM2	2
BP	GO:0097305	response to alcohol	45344	252/18614	0.0352957	0.0352957	0.0750889	S100A8/SLC5A5	2
BP	GO:0019886	antigen processing and presentation of exogenous peptide antigen via MHC class II	45313	31/18614	0.0360254	0.0360254	0.0753199	CTSE	1
BP	GO:0035767	endothelial cell chemotaxis	45313	31/18614	0.0360254	0.0360254	0.0753199	CXCL13	1
BP	GO:0070293	renal absorption	45313	31/18614	0.0360254	0.0360254	0.0753199	HAS2	1
BP	GO:1900225	regulation of NLRP3 inflammasome complex assembly	45313	31/18614	0.0360254	0.0360254	0.0753199	TREM2	1
BP	GO:1903203	regulation of oxidative stress-induced neuron death	45313	31/18614	0.0360254	0.0360254	0.0753199	TREM2	1
BP	GO:0006898	receptor-mediated endocytosis	45344	256/18614	0.0363244	0.0363244	0.0754456	APOC1/CXCL8	2
BP	GO:0043122	regulation of I-kappaB kinase/NF-kappaB signaling	45344	258/18614	0.0368432	0.0368432	0.0754456	S100A12/TREM2	2
BP	GO:0015833	peptide transport	45344	259/18614	0.0371037	0.0371037	0.0754456	IL1RN/S100A8	2
BP	GO:0002862	negative regulation of inflammatory response to antigenic stimulus	45313	32/18614	0.0371666	0.0371666	0.0754456	TREM2	1
BP	GO:0010669	epithelial structure maintenance	45313	32/18614	0.0371666	0.0371666	0.0754456	SERPINA3	1
BP	GO:0034367	protein-containing complex remodeling	45313	32/18614	0.0371666	0.0371666	0.0754456	APOC1	1
BP	GO:0050891	multicellular organismal-level water homeostasis	45313	32/18614	0.0371666	0.0371666	0.0754456	HAS2	1
BP	GO:0003007	heart morphogenesis	45344	262/18614	0.0378895	0.0378895	0.0754456	COL11A1/HAS2	2
BP	GO:0002063	chondrocyte development	45313	33/18614	0.0383066	0.0383066	0.0754456	COL11A1	1
BP	GO:0006958	complement activation, classical pathway	45313	33/18614	0.0383066	0.0383066	0.0754456	TREM2	1
BP	GO:0045684	positive regulation of epidermis development	45313	33/18614	0.0383066	0.0383066	0.0754456	ZBED2	1
BP	GO:0048566	embryonic digestive tract development	45313	33/18614	0.0383066	0.0383066	0.0754456	CXCL8	1
BP	GO:0048710	regulation of astrocyte differentiation	45313	33/18614	0.0383066	0.0383066	0.0754456	TREM2	1
BP	GO:0071404	cellular response to low-density lipoprotein particle stimulus	45313	33/18614	0.0383066	0.0383066	0.0754456	TREM2	1
BP	GO:0072677	eosinophil migration	45313	33/18614	0.0383066	0.0383066	0.0754456	CCL18	1
BP	GO:0006026	aminoglycan catabolic process	45313	34/18614	0.0394452	0.0394452	0.0754456	CHIT1	1
BP	GO:0034383	low-density lipoprotein particle clearance	45313	34/18614	0.0394452	0.0394452	0.0754456	TREM2	1
BP	GO:0034405	response to fluid shear stress	45313	34/18614	0.0394452	0.0394452	0.0754456	HAS2	1
BP	GO:0036475	neuron death in response to oxidative stress	45313	34/18614	0.0394452	0.0394452	0.0754456	TREM2	1
BP	GO:0044546	NLRP3 inflammasome complex assembly	45313	34/18614	0.0394452	0.0394452	0.0754456	TREM2	1
BP	GO:0046475	glycerophospholipid catabolic process	45313	34/18614	0.0394452	0.0394452	0.0754456	APOC1	1
BP	GO:0048265	response to pain	45313	34/18614	0.0394452	0.0394452	0.0754456	AQP9	1
BP	GO:0055094	response to lipoprotein particle	45313	34/18614	0.0394452	0.0394452	0.0754456	TREM2	1
BP	GO:0060317	cardiac epithelial to mesenchymal transition	45313	34/18614	0.0394452	0.0394452	0.0754456	HAS2	1
BP	GO:0090022	regulation of neutrophil chemotaxis	45313	34/18614	0.0394452	0.0394452	0.0754456	CXCL8	1
BP	GO:1902624	positive regulation of neutrophil migration	45313	34/18614	0.0394452	0.0394452	0.0754456	CXCL8	1
BP	GO:2000406	positive regulation of T cell migration	45313	34/18614	0.0394452	0.0394452	0.0754456	CXCL13	1
BP	GO:0051091	positive regulation of DNA-binding transcription factor activity	45344	271/18614	0.0402854	0.0402854	0.0766538	S100A12/S100A8	2
BP	GO:0043547	positive regulation of GTPase activity	45344	272/18614	0.0405552	0.0405552	0.0766538	CCL18/CXCL13	2
BP	GO:0030212	hyaluronan metabolic process	45313	35/18614	0.0405826	0.0405826	0.0766538	HAS2	1
BP	GO:0050974	detection of mechanical stimulus involved in sensory perception	45313	35/18614	0.0405826	0.0405826	0.0766538	COL11A1	1
BP	GO:0048261	negative regulation of receptor-mediated endocytosis	45313	36/18614	0.0417187	0.0417187	0.0778298	APOC1	1
BP	GO:0140632	inflammasome complex assembly	45313	36/18614	0.0417187	0.0417187	0.0778298	TREM2	1
BP	GO:1903580	positive regulation of ATP metabolic process	45313	36/18614	0.0417187	0.0417187	0.0778298	TREM2	1
BP	GO:1903725	regulation of phospholipid metabolic process	45313	36/18614	0.0417187	0.0417187	0.0778298	APOC1	1
BP	GO:0030104	water homeostasis	45313	37/18614	0.0428535	0.0428535	0.0794579	HAS2	1
BP	GO:0071402	cellular response to lipoprotein particle stimulus	45313	37/18614	0.0428535	0.0428535	0.0794579	TREM2	1
BP	GO:0043542	endothelial cell migration	45344	283/18614	0.0435682	0.0435682	0.0798503	CXCL13/S100A12	2
BP	GO:0009595	detection of biotic stimulus	45313	38/18614	0.043987	0.043987	0.0798503	TREM2	1
BP	GO:0030808	regulation of nucleotide biosynthetic process	45313	38/18614	0.043987	0.043987	0.0798503	TREM2	1
BP	GO:0032373	positive regulation of sterol transport	45313	38/18614	0.043987	0.043987	0.0798503	TREM2	1
BP	GO:0032376	positive regulation of cholesterol transport	45313	38/18614	0.043987	0.043987	0.0798503	TREM2	1
BP	GO:0032885	regulation of polysaccharide biosynthetic process	45313	38/18614	0.043987	0.043987	0.0798503	HAS2	1
BP	GO:1900371	regulation of purine nucleotide biosynthetic process	45313	38/18614	0.043987	0.043987	0.0798503	TREM2	1
BP	GO:0045616	regulation of keratinocyte differentiation	45313	39/18614	0.0451192	0.0451192	0.0811765	ZBED2	1
BP	GO:0045730	respiratory burst	45313	39/18614	0.0451192	0.0451192	0.0811765	TREM2	1
BP	GO:0097242	amyloid-beta clearance	45313	39/18614	0.0451192	0.0451192	0.0811765	TREM2	1
BP	GO:0019932	second-messenger-mediated signaling	45344	292/18614	0.0460947	0.0460947	0.0819831	CXCL8/TREM2	2
BP	GO:0002478	antigen processing and presentation of exogenous peptide antigen	45313	40/18614	0.0462502	0.0462502	0.0819831	CTSE	1
BP	GO:0045922	negative regulation of fatty acid metabolic process	45313	40/18614	0.0462502	0.0462502	0.0819831	APOC1	1
BP	GO:0050850	positive regulation of calcium-mediated signaling	45313	40/18614	0.0462502	0.0462502	0.0819831	TREM2	1
BP	GO:1900016	negative regulation of cytokine production involved in inflammatory response	45313	40/18614	0.0462502	0.0462502	0.0819831	TREM2	1
BP	GO:0007249	I-kappaB kinase/NF-kappaB signaling	45344	293/18614	0.0463788	0.0463788	0.0819831	S100A12/TREM2	2
BP	GO:0010632	regulation of epithelial cell migration	45344	295/18614	0.0469489	0.0469489	0.0825492	CXCL13/HAS2	2
BP	GO:0150077	regulation of neuroinflammatory response	45313	41/18614	0.0473798	0.0473798	0.0825492	TREM2	1
BP	GO:1901381	positive regulation of potassium ion transmembrane transport	45313	41/18614	0.0473798	0.0473798	0.0825492	TREM2	1
BP	GO:1990000	amyloid fibril formation	45313	41/18614	0.0473798	0.0473798	0.0825492	TREM2	1
BP	GO:2000403	positive regulation of lymphocyte migration	45313	41/18614	0.0473798	0.0473798	0.0825492	CXCL13	1
BP	GO:0002714	positive regulation of B cell mediated immunity	45313	42/18614	0.0485082	0.0485082	0.082616	TREM2	1
BP	GO:0002891	positive regulation of immunoglobulin mediated immune response	45313	42/18614	0.0485082	0.0485082	0.082616	TREM2	1
BP	GO:0006040	amino sugar metabolic process	45313	42/18614	0.0485082	0.0485082	0.082616	CHIT1	1
BP	GO:0032733	positive regulation of interleukin-10 production	45313	42/18614	0.0485082	0.0485082	0.082616	TREM2	1
BP	GO:0042119	neutrophil activation	45313	42/18614	0.0485082	0.0485082	0.082616	CXCL8	1
BP	GO:0045981	positive regulation of nucleotide metabolic process	45313	42/18614	0.0485082	0.0485082	0.082616	TREM2	1
BP	GO:0085029	extracellular matrix assembly	45313	42/18614	0.0485082	0.0485082	0.082616	HAS2	1
BP	GO:1900544	positive regulation of purine nucleotide metabolic process	45313	42/18614	0.0485082	0.0485082	0.082616	TREM2	1
BP	GO:0097193	intrinsic apoptotic signaling pathway	45344	301/18614	0.048675	0.048675	0.0826679	S100A8/TREM2	2
BP	GO:0034142	toll-like receptor 4 signaling pathway	45313	43/18614	0.0496353	0.0496353	0.0840634	TREM2	1
CC	GO:0034774	secretory granule lumen	45405	322/19518	0.000502468	0.000502468	0.00448404	CHIT1/S100A12/S100A8/SERPINA3	4
CC	GO:0060205	cytoplasmic vesicle lumen	45405	325/19518	0.000520326	0.000520326	0.00448404	CHIT1/S100A12/S100A8/SERPINA3	4
CC	GO:0031983	vesicle lumen	45405	327/19518	0.00053248	0.00053248	0.00448404	CHIT1/S100A12/S100A8/SERPINA3	4
CC	GO:0062023	collagen-containing extracellular matrix	45405	415/19518	0.00129459	0.00129459	0.00817635	COL11A1/PRG4/S100A8/SERPINA3	4
CC	GO:0045111	intermediate filament cytoskeleton	45374	253/19518	0.00314636	0.00314636	0.0158974	KRT80/KRTAP1-5/S100A8	3
CC	GO:0045095	keratin filament	45345	97/19518	0.00577804	0.00577804	0.0243286	KRT80/KRTAP1-5	2
CC	GO:0044853	plasma membrane raft	45345	114/19518	0.0078968	0.0078968	0.0284997	HAS2/TREM2	2
CC	GO:0005583	fibrillar collagen trimer	45314	12/19518	0.0140534	0.0140534	0.0355034	COL11A1	1
CC	GO:0042627	chylomicron	45314	12/19518	0.0140534	0.0140534	0.0355034	APOC1	1
CC	GO:0098643	banded collagen fibril	45314	12/19518	0.0140534	0.0140534	0.0355034	COL11A1	1
CC	GO:0034361	very-low-density lipoprotein particle	45314	20/19518	0.0233172	0.0233172	0.0469596	APOC1	1
CC	GO:0034385	triglyceride-rich plasma lipoprotein particle	45314	20/19518	0.0233172	0.0233172	0.0469596	APOC1	1
CC	GO:0098644	complex of collagen trimers	45314	21/19518	0.0244693	0.0244693	0.0469596	COL11A1	1
CC	GO:0005882	intermediate filament	45345	214/19518	0.0260235	0.0260235	0.0469596	KRT80/KRTAP1-5	2
CC	GO:0034364	high-density lipoprotein particle	45314	27/19518	0.0313547	0.0313547	0.0528079	APOC1	1
CC	GO:0008305	integrin complex	45314	31/19518	0.0359191	0.0359191	0.0567144	ITGAD	1
CC	GO:0034358	plasma lipoprotein particle	45314	36/19518	0.0415957	0.0415957	0.0583799	APOC1	1
CC	GO:1990777	lipoprotein particle	45314	36/19518	0.0415957	0.0415957	0.0583799	APOC1	1
CC	GO:0032994	protein-lipid complex	45314	39/19518	0.0449862	0.0449862	0.0598155	APOC1	1
MF	GO:0008009	chemokine activity	45373	49/18369	2.65074e-05	2.65074e-05	0.00142303	CCL18/CXCL13/CXCL8	3
MF	GO:0050786	RAGE receptor binding	45344	10/18369	6.12611e-05	6.12611e-05	0.0016369	S100A12/S100A8	2
MF	GO:0042379	chemokine receptor binding	45373	74/18369	9.14736e-05	9.14736e-05	0.0016369	CCL18/CXCL13/CXCL8	3
MF	GO:0005539	glycosaminoglycan binding	45404	232/18369	0.00015167	0.00015167	0.00171087	COL11A1/CXCL13/CXCL8/TREM2	4
MF	GO:0005125	cytokine activity	45404	235/18369	0.000159346	0.000159346	0.00171087	CCL18/CXCL13/CXCL8/IL1RN	4
MF	GO:0045236	CXCR chemokine receptor binding	45344	18/18369	0.000207082	0.000207082	0.00185284	CXCL13/CXCL8	2
MF	GO:0005126	cytokine receptor binding	45404	270/18369	0.00027103	0.00027103	0.00207857	CCL18/CXCL13/CXCL8/IL1RN	4
MF	GO:0008201	heparin binding	45373	168/18369	0.00101833	0.00101833	0.00683355	COL11A1/CXCL13/CXCL8	3
MF	GO:0005504	fatty acid binding	45344	49/18369	0.00155631	0.00155631	0.00820332	APOC1/S100A8	2
MF	GO:0048020	CCR chemokine receptor binding	45344	50/18369	0.00161998	0.00161998	0.00820332	CCL18/CXCL13	2
MF	GO:0031406	carboxylic acid binding	45373	200/18369	0.00168088	0.00168088	0.00820332	APOC1/COL11A1/S100A8	3
MF	GO:0043177	organic acid binding	45373	212/18369	0.00198513	0.00198513	0.00888083	APOC1/COL11A1/S100A8	3
MF	GO:0048018	receptor ligand activity	45404	497/18369	0.00262892	0.00262892	0.0108563	CCL18/CXCL13/CXCL8/IL1RN	4
MF	GO:1901681	sulfur compound binding	45373	269/18369	0.00389207	0.00389207	0.0146347	COL11A1/CXCL13/CXCL8	3
MF	GO:0033293	monocarboxylic acid binding	45344	80/18369	0.00408912	0.00408912	0.0146347	APOC1/S100A8	2
MF	GO:0001664	G protein-coupled receptor binding	45373	289/18369	0.0047559	0.0047559	0.0159573	CCL18/CXCL13/CXCL8	3
MF	GO:0004857	enzyme inhibitor activity	45373	359/18369	0.0086535	0.0086535	0.0272012	APOC1/BIRC7/SERPINA3	3
MF	GO:1990782	protein tyrosine kinase binding	45344	121/18369	0.00912039	0.00912039	0.0272012	CEACAM7/TREM2	2
MF	GO:0019838	growth factor binding	45344	132/18369	0.0107757	0.0107757	0.0304465	CXCL13/IL1RN	2
MF	GO:0004859	phospholipase inhibitor activity	45313	12/18369	0.014282	0.014282	0.032747	APOC1	1
MF	GO:0008035	high-density lipoprotein particle binding	45313	12/18369	0.014282	0.014282	0.032747	TREM2	1
MF	GO:0015166	polyol transmembrane transporter activity	45313	13/18369	0.0154633	0.0154633	0.032747	AQP9	1
MF	GO:0035325	Toll-like receptor binding	45313	13/18369	0.0154633	0.0154633	0.032747	S100A8	1
MF	GO:0015250	water channel activity	45313	14/18369	0.0166433	0.0166433	0.032747	AQP9	1
MF	GO:0005201	extracellular matrix structural constituent	45344	167/18369	0.016845	0.016845	0.032747	COL11A1/PRG4	2
MF	GO:0004866	endopeptidase inhibitor activity	45344	173/18369	0.018003	0.018003	0.032747	BIRC7/SERPINA3	2
MF	GO:0015373	monoatomic anion:sodium symporter activity	45313	16/18369	0.0189992	0.0189992	0.032747	SLC5A5	1
MF	GO:0055102	lipase inhibitor activity	45313	16/18369	0.0189992	0.0189992	0.032747	APOC1	1
MF	GO:0030414	peptidase inhibitor activity	45344	180/18369	0.0193958	0.0193958	0.032747	BIRC7/SERPINA3	2
MF	GO:0005149	interleukin-1 receptor binding	45313	17/18369	0.0201752	0.0201752	0.032747	IL1RN	1
MF	GO:0005372	water transmembrane transporter activity	45313	17/18369	0.0201752	0.0201752	0.032747	AQP9	1
MF	GO:0030169	low-density lipoprotein particle binding	45313	17/18369	0.0201752	0.0201752	0.032747	TREM2	1
MF	GO:0061135	endopeptidase regulator activity	45344	187/18369	0.0208329	0.0208329	0.032747	BIRC7/SERPINA3	2
MF	GO:0034185	apolipoprotein binding	45313	18/18369	0.0213498	0.0213498	0.032747	TREM2	1
MF	GO:0042834	peptidoglycan binding	45313	18/18369	0.0213498	0.0213498	0.032747	TREM2	1
MF	GO:0036041	long-chain fatty acid binding	45313	19/18369	0.022523	0.022523	0.033587	S100A8	1
MF	GO:0043027	cysteine-type endopeptidase inhibitor activity involved in apoptotic process	45313	21/18369	0.0248655	0.0248655	0.036078	BIRC7	1
MF	GO:0030021	extracellular matrix structural constituent conferring compression resistance	45313	22/18369	0.0260347	0.0260347	0.0365088	PRG4	1
MF	GO:0015296	monoatomic anion:monoatomic cation symporter activity	45313	23/18369	0.0272026	0.0272026	0.0365088	SLC5A5	1
MF	GO:0017134	fibroblast growth factor binding	45313	23/18369	0.0272026	0.0272026	0.0365088	CXCL13	1
MF	GO:0030247	polysaccharide binding	45313	25/18369	0.0295344	0.0295344	0.0383259	PRG4	1
MF	GO:0061134	peptidase regulator activity	45344	230/18369	0.0305876	0.0305876	0.0383259	BIRC7/SERPINA3	2
MF	GO:0004190	aspartic-type endopeptidase activity	45313	26/18369	0.0306983	0.0306983	0.0383259	CTSE	1
MF	GO:0070001	aspartic-type peptidase activity	45313	27/18369	0.0318608	0.0318608	0.0388732	CTSE	1
MF	GO:0051861	glycolipid binding	45313	29/18369	0.0341819	0.0341819	0.0395255	TREM2	1
MF	GO:0031210	phosphatidylcholine binding	45313	30/18369	0.0353405	0.0353405	0.0395255	APOC1	1
MF	GO:0071813	lipoprotein particle binding	45313	30/18369	0.0353405	0.0353405	0.0395255	TREM2	1
MF	GO:0071814	protein-lipid complex binding	45313	30/18369	0.0353405	0.0353405	0.0395255	TREM2	1
MF	GO:0048019	receptor antagonist activity	45313	31/18369	0.0364977	0.0364977	0.0399867	IL1RN	1
MF	GO:0030280	structural constituent of skin epidermis	45313	36/18369	0.042264	0.042264	0.0453782	KRT80	1
MF	GO:0001530	lipopolysaccharide binding	45313	37/18369	0.0434133	0.0434133	0.0456982	TREM2	1
MF	GO:0030020	extracellular matrix structural constituent conferring tensile strength	45313	41/18369	0.0479974	0.0479974	0.0490786	COL11A1	1
MF	GO:0030547	signaling receptor inhibitor activity	45313	42/18369	0.0491401	0.0491401	0.0490786	IL1RN	1

## Sheet: KEGG_enrich
ID	Description	GeneRatio	BgRatio	pvalue	p.adjust	qvalue	geneID	Count
hsa04061	Viral protein interaction with cytokine and cytokine receptor	45365	100/8586	0.000508365	0.000508365	0.0219399	CCL18/CXCL13/CXCL8	3
hsa04060	Cytokine-cytokine receptor interaction	45396	297/8586	0.0010669	0.0010669	0.0230225	CCL18/CXCL13/CXCL8/IL1RN	4
hsa04062	Chemokine signaling pathway	45365	192/8586	0.00334064	0.00334064	0.0480584	CCL18/CXCL13/CXCL8	3
hsa04657	IL-17 signaling pathway	45336	94/8586	0.00990648	0.00990648	0.106886	CXCL8/S100A8	2
