# Supplementary material for: A novel prognostic signature based on mitochondrial permeability transition-driven necrosis genes for biochemical recurrence prediction in prostate cancer
Source: Front Oncol. 2026 Apr 2;16:1775602. doi: 10.3389/fonc.2026.1775602 (PMC13082966; doi:10.3389/fonc.2026.1775602)
Supplement: Supplementary file 9 [file Table3.xlsx]

## Sheet: uniCox.Sig.Result
id	z	HR	HR.95L	HR.95H	pvalue
TREM2	3.60029	1.78233	1.30123	2.44132	0.000317866
FNDC1	3.35157	2.00586	1.33511	3.01358	0.000803544
COL11A1	3.34451	1.86373	1.29399	2.68431	0.000824288
PRG4	2.79821	4.20599	1.53776	11.5039	0.00513863
KRTAP1-5	2.24299	4.07557	1.19398	13.9117	0.0248971
BIRC7	2.20415	3.21464	1.13811	9.07991	0.0275134
S100A8	-1.9817	0.656547	0.433047	0.995396	0.0475132

## Sheet: PH.Sig.Result
id	p
TREM2	0.523428
FNDC1	0.1191
COL11A1	0.00963625
PRG4	0.814166
KRTAP1-5	0.300103
BIRC7	0.381483
S100A8	0.994193

## Sheet: LASSO.Sig.Result
id	gene	coefficient
TREM2	TREM2	0.424565
FNDC1	FNDC1	0.384938
PRG4	PRG4	0.411793
KRTAP1-5	KRTAP1-5	0.780377
S100A8	S100A8	-0.404972

## Sheet: multiCox.Sig.Result
id	coef	HR	HR.95L	HR.95H	pvalue
TREM2	0.525214	1.69082	1.20237	2.3777	0.00253203
FNDC1	0.533814	1.70542	1.05909	2.74621	0.0280818
S100A8	-0.639319	0.527651	0.329705	0.844439	0.00770559
