# Supplementary material for: A novel prognostic signature based on mitochondrial permeability transition-driven necrosis genes for biochemical recurrence prediction in prostate cancer
Source: Front Oncol. 2026 Apr 2;16:1775602. doi: 10.3389/fonc.2026.1775602 (PMC13082966; doi:10.3389/fonc.2026.1775602)
Supplement: Supplementary file 10 [file Table4.xlsx]

## Sheet: PH.Sig
id	p
Gleason	0.115503
PSA	0.677621
riskScore	0.125479
T	0.241916
