# Supplementary material for: A novel prognostic signature based on mitochondrial permeability transition-driven necrosis genes for biochemical recurrence prediction in prostate cancer
Source: Front Oncol. 2026 Apr 2;16:1775602. doi: 10.3389/fonc.2026.1775602 (PMC13082966; doi:10.3389/fonc.2026.1775602)
Supplement: Supplementary file 11 [file Table5.xlsx]

## Sheet: GSEA_c2.cp.kegg
ID	Description	setSize	enrichmentScore	NES	pvalue	p.adjust	qvalue	rank	leading_edge	core_enrichment
KEGG_PORPHYRIN_AND_CHLOROPHYLL_METABOLISM	KEGG_PORPHYRIN_AND_CHLOROPHYLL_METABOLISM	39	0.751097	1.99211	7.41731e-06	0.00136479	0.00115554	1372	tags=31%, list=8%, signal=28%	UGT1A10/UGT2B15/UGT1A1/UGT2A3/UGT2B11/UGT1A8/UGT2B17/UGT2B10/UGT2B28/HMOX1/UGT1A3/UGT1A7
KEGG_PENTOSE_AND_GLUCURONATE_INTERCONVERSIONS	KEGG_PENTOSE_AND_GLUCURONATE_INTERCONVERSIONS	28	0.752373	1.89292	6.3668e-05	0.0043994	0.00372489	1372	tags=39%, list=8%, signal=36%	UGT1A10/UGT2B15/UGT1A1/UGT2A3/UGT2B11/UGT1A8/UGT2B17/UGT2B10/UGT2B28/UGT1A3/UGT1A7
KEGG_STEROID_HORMONE_BIOSYNTHESIS	KEGG_STEROID_HORMONE_BIOSYNTHESIS	54	0.652115	1.82028	7.17293e-05	0.0043994	0.00372489	1511	tags=35%, list=9%, signal=32%	UGT1A10/UGT2B15/UGT1A1/AKR1D1/UGT2A3/UGT2B11/UGT1A8/AKR1C4/UGT2B17/AKR1C3/SULT1E1/AKR1C1/UGT2B10/UGT2B28/CYP1A1/UGT1A3/CYP3A4/UGT1A7/HSD3B1
KEGG_ASCORBATE_AND_ALDARATE_METABOLISM	KEGG_ASCORBATE_AND_ALDARATE_METABOLISM	25	0.771374	1.90194	9.76138e-05	0.00449024	0.0038018	1372	tags=44%, list=8%, signal=41%	UGT1A10/UGT2B15/UGT1A1/UGT2A3/UGT2B11/UGT1A8/UGT2B17/UGT2B10/UGT2B28/UGT1A3/UGT1A7
KEGG_PROPANOATE_METABOLISM	KEGG_PROPANOATE_METABOLISM	31	-0.644938	-1.96897	0.000148346	0.00545915	0.00462216	2962	tags=55%, list=17%, signal=46%	LDHC/ALDH2/HIBCH/ALDH6A1/ACACB/ACADM/ALDH9A1/MLYCD/ACAT2/SUCLA2/LDHB/PCCA/LDHAL6A/ALDH3A2/ABAT/ACSS3/EHHADH
KEGG_METABOLISM_OF_XENOBIOTICS_BY_CYTOCHROME_P450	KEGG_METABOLISM_OF_XENOBIOTICS_BY_CYTOCHROME_P450	69	0.599499	1.73927	0.00028134	0.00739522	0.0062614	1372	tags=29%, list=8%, signal=27%	UGT1A10/UGT2B15/UGT1A1/UGT2A3/UGT2B11/UGT1A8/AKR1C4/UGT2B17/AKR1C3/AKR1C1/UGT2B10/UGT2B28/ADH4/GSTA3/CYP1A1/ADH1C/CYP1A2/UGT1A3/CYP3A4/UGT1A7
KEGG_CELL_CYCLE	KEGG_CELL_CYCLE	124	0.542514	1.67113	0.000255385	0.00739522	0.0062614	3409	tags=35%, list=19%, signal=29%	CDC20/CDK1/PTTG1/CDC25C/ESPL1/PKMYT1/BUB1/PLK1/CCNA2/ORC6/E2F2/CDC45/E2F1/BUB1B/CDKN2A/TTK/CDKN2C/CDKN2B/CCNE2/CCNB2/CDC6/ORC1/CCNB1/MCM4/CDKN2D/CCNE1/TGFB1/MAD2L1/CHEK1/SKP2/CDC25B/MCM2/CCND2/E2F5/CDC14A/MAD2L2/PCNA/YWHAZ/MCM7/MCM6/E2F3/RAD21/CCNH/CDC7
KEGG_DRUG_METABOLISM_OTHER_ENZYMES	KEGG_DRUG_METABOLISM_OTHER_ENZYMES	51	0.631238	1.74356	0.000582377	0.0133947	0.011341	1409	tags=29%, list=8%, signal=27%	UGT1A10/UGT2B15/UGT1A1/UGT2A3/UGT2B11/UGT1A8/UGT2B17/UGT2B10/UGT2B28/CES5A/TK1/UGT1A3/CYP3A4/UGT1A7/CDA
KEGG_HYPERTROPHIC_CARDIOMYOPATHY_HCM	KEGG_HYPERTROPHIC_CARDIOMYOPATHY_HCM	83	-0.462406	-1.73224	0.000865629	0.0144796	0.0122596	1607	tags=28%, list=9%, signal=25%	TTN/ACE/ITGA6/DES/ITGB8/RYR2/ITGB6/PRKAG3/ITGB3/TPM2/PRKAA2/ITGA2/TGFB3/CACNG4/CACNA2D1/MYL3/SGCG/TNNC1/IL6/CACNG1/MYH6/MYL2/MYH7
KEGG_STARCH_AND_SUCROSE_METABOLISM	KEGG_STARCH_AND_SUCROSE_METABOLISM	50	0.62478	1.72546	0.000742889	0.0144796	0.0122596	1372	tags=26%, list=8%, signal=24%	UGT1A10/UGT2B15/UGT1A1/UGT2A3/UGT2B11/UGT1A8/UGT2B17/UGT2B10/SI/UGT2B28/ENPP3/UGT1A3/UGT1A7
KEGG_ECM_RECEPTOR_INTERACTION	KEGG_ECM_RECEPTOR_INTERACTION	83	0.566612	1.67227	0.000850698	0.0144796	0.0122596	1568	tags=28%, list=9%, signal=25%	COL11A1/COMP/IBSP/THBS2/COL1A1/SPP1/THBS4/COL3A1/COL5A2/ITGA11/RELN/FN1/COL1A2/LAMA1/HMMR/TNN/COL5A1/LAMC3/COL4A1/COL2A1/COL11A2/TNR/COL4A2
KEGG_OLFACTORY_TRANSDUCTION	KEGG_OLFACTORY_TRANSDUCTION	239	-0.325516	-1.38454	0.00110608	0.01696	0.0143597	1408	tags=21%, list=8%, signal=20%	OR2B11/OR51B4/OR51E1/OR6C3/OR10H5/CAMK2A/OR5B12/OR2AE1/OR2T5/OR52N5/OR5C1/OR5P2/OR2A7/OR52I2/OR4D9/GNAL/OR6A2/OR6T1/OR52M1/OR52D1/CNGB1/OR1G1/OR56A3/OR5M11/OR51A7/OR51E2/OR3A2/OR51A4/OR51I1/OR8S1/OR51L1/OR2T2/OR52I1/OR3A1/OR2AG2/OR51G2/OR14C36/CALML3/OR51S1/OR52N1/OR51T1/OR51B5/OR2T3/OR7C1/OR7A5/OR2T4/CLCA4/OR1N2/CLCA1/CLCA2
KEGG_TGF_BETA_SIGNALING_PATHWAY	KEGG_TGF_BETA_SIGNALING_PATHWAY	85	0.546196	1.61179	0.00170007	0.0240626	0.0203734	2619	tags=25%, list=15%, signal=21%	COMP/LEFTY2/THBS2/INHBA/AMH/BMP6/THBS4/NODAL/GDF6/CDKN2B/AMHR2/IFNG/TGFB1/GDF5/BMP8B/E2F5/BMP8A/THBS3/BMP4/NOG/DCN
KEGG_DILATED_CARDIOMYOPATHY	KEGG_DILATED_CARDIOMYOPATHY	90	-0.428548	-1.65595	0.00231136	0.0303779	0.0257204	2935	tags=38%, list=17%, signal=32%	SGCA/PRKX/ITGAV/PRKACB/CACNB4/SLC8A1/ITGA8/TPM1/ITGA3/TNF/ITGB4/ADCY5/ITGA9/TTN/ITGA6/DES/ITGB8/RYR2/ITGB6/ADCY1/ITGB3/TPM2/ITGA2/TGFB3/CACNG4/ADCY8/CACNA2D1/MYL3/SGCG/TNNC1/CACNG1/MYH6/MYL2/MYH7
KEGG_RETINOL_METABOLISM	KEGG_RETINOL_METABOLISM	64	0.559703	1.60673	0.00298889	0.0366637	0.0310425	1618	tags=30%, list=9%, signal=27%	UGT1A10/UGT2B15/UGT1A1/UGT2A3/CYP26A1/UGT2B11/UGT1A8/UGT2B17/UGT2B10/UGT2B28/ADH4/DHRS9/CYP1A1/ADH1C/CYP1A2/UGT1A3/CYP3A4/UGT1A7/DGAT2

## Sheet: GSVA_c2.cp.kegg
	logFC	AveExpr	t	P.Value	adj.P.Val	B
KEGG_ADHERENS_JUNCTION	-0.222111	-0.00708446	-9.83043	1.40342e-20	2.61036e-18	36.014
KEGG_PROPANOATE_METABOLISM	-0.190496	-0.00607383	-6.33634	6.3188e-10	6.52943e-09	12.1476
KEGG_LYSINE_DEGRADATION	-0.180442	-0.0158575	-8.18696	3.59031e-15	1.66949e-13	23.867
KEGG_O_GLYCAN_BIOSYNTHESIS	-0.175745	0.00370801	-7.75867	7.15977e-14	1.90245e-12	20.9551
KEGG_DORSO_VENTRAL_AXIS_FORMATION	-0.171485	0.00249713	-6.10285	2.45503e-09	2.28318e-08	10.8381
KEGG_LIMONENE_AND_PINENE_DEGRADATION	-0.170528	-0.00952494	-4.83593	1.8909e-06	8.37397e-06	4.46643
KEGG_ENDOMETRIAL_CANCER	-0.159246	-0.00707209	-7.57153	2.55445e-13	5.93909e-12	19.7187
KEGG_VALINE_LEUCINE_AND_ISOLEUCINE_DEGRADATION	-0.150989	-0.0192532	-4.54086	7.4158e-06	2.81498e-05	3.16915
KEGG_ALDOSTERONE_REGULATED_SODIUM_REABSORPTION	-0.149943	-0.000843376	-6.59178	1.36868e-10	1.95826e-09	13.6259
KEGG_THYROID_CANCER	-0.148075	-0.0200246	-7.78578	5.94399e-14	1.84264e-12	21.136
KEGG_RENAL_CELL_CARCINOMA	-0.147242	-0.0100394	-6.47132	2.83202e-10	3.51171e-09	12.9229
KEGG_WNT_SIGNALING_PATHWAY	-0.140988	-0.00645384	-9.11528	3.78318e-18	3.51836e-16	30.5495
KEGG_ARRHYTHMOGENIC_RIGHT_VENTRICULAR_CARDIOMYOPATHY_ARVC	-0.138501	0.0111166	-5.13819	4.3371e-07	2.30486e-06	5.87024
KEGG_PROSTATE_CANCER	-0.136405	-0.00950084	-7.93968	2.04887e-14	7.62178e-13	22.172
KEGG_LONG_TERM_POTENTIATION	-0.136146	-0.00316798	-9.01503	8.11689e-18	5.03247e-16	29.8047
KEGG_ERBB_SIGNALING_PATHWAY	-0.131128	-0.00712474	-7.13966	4.4125e-12	8.20725e-11	16.9527
KEGG_COLORECTAL_CANCER	-0.130902	-0.0125471	-6.55303	1.73132e-10	2.30018e-09	13.3986
KEGG_TGF_BETA_SIGNALING_PATHWAY	-0.130881	-0.0120128	-5.88459	8.41963e-09	7.45738e-08	9.65092
KEGG_GLYCOSPHINGOLIPID_BIOSYNTHESIS_GLOBO_SERIES	-0.12787	0.00566313	-4.44929	1.11706e-05	3.94673e-05	2.7815
KEGG_BIOSYNTHESIS_OF_UNSATURATED_FATTY_ACIDS	-0.119309	-0.0167821	-4.21968	3.02694e-05	9.22968e-05	1.84102
KEGG_GAP_JUNCTION	-0.117958	-0.00102273	-6.672	8.38527e-11	1.29972e-09	14.0999
KEGG_CITRATE_CYCLE_TCA_CYCLE	-0.116203	-0.00728752	-3.5641	0.000408999	0.00107146	-0.590799
KEGG_INOSITOL_PHOSPHATE_METABOLISM	-0.115984	-0.00335151	-5.39264	1.18731e-07	7.61516e-07	7.10961
KEGG_NON_HOMOLOGOUS_END_JOINING	-0.115648	-0.0104587	-3.81083	0.000160195	0.000451458	0.279813
KEGG_AXON_GUIDANCE	-0.112361	-0.00846362	-5.71342	2.15894e-08	1.60625e-07	8.74532
KEGG_RENIN_ANGIOTENSIN_SYSTEM	-0.11098	0.0158825	-4.33455	1.84836e-05	5.72991e-05	2.30586
KEGG_GLYCOSPHINGOLIPID_BIOSYNTHESIS_GANGLIO_SERIES	-0.109703	-0.013445	-3.81298	0.000158851	0.000451458	0.287663
KEGG_PHOSPHATIDYLINOSITOL_SIGNALING_SYSTEM	-0.10954	-0.00335407	-5.1096	5.00065e-07	2.58367e-06	5.73427
KEGG_VASOPRESSIN_REGULATED_WATER_REABSORPTION	-0.109444	-0.00891744	-5.3776	1.28358e-07	7.95822e-07	7.03492
KEGG_FOCAL_ADHESION	-0.10803	-0.00367407	-4.43808	1.17395e-05	4.0436e-05	2.73454
KEGG_TYPE_II_DIABETES_MELLITUS	-0.105321	0.0113453	-6.23392	1.15159e-09	1.12735e-08	11.5682
KEGG_CHRONIC_MYELOID_LEUKEMIA	-0.104569	-0.0135875	-5.22099	2.86108e-07	1.66301e-06	6.26782
KEGG_GLYCOSPHINGOLIPID_BIOSYNTHESIS_LACTO_AND_NEOLACTO_SERIES	-0.104213	0.0142848	-4.73301	3.07018e-06	1.29785e-05	4.00564
KEGG_BASAL_CELL_CARCINOMA	-0.103838	0.00239176	-4.63353	4.86488e-06	1.96711e-05	3.5687
KEGG_SPHINGOLIPID_METABOLISM	-0.102797	-0.0102423	-4.97032	9.91433e-07	4.61016e-06	5.0813
KEGG_HEDGEHOG_SIGNALING_PATHWAY	-0.100416	0.00222412	-5.00568	8.34495e-07	4.08464e-06	5.2456
KEGG_LONG_TERM_DEPRESSION	-0.0995299	0.00692924	-6.74081	5.48855e-11	9.28063e-10	14.5101
KEGG_PATHWAYS_IN_CANCER	-0.0992386	-0.00637014	-5.71535	2.13638e-08	1.60625e-07	8.75542
KEGG_GLIOMA	-0.0979153	-0.00978715	-5.53924	5.50154e-08	3.78995e-07	7.84711
KEGG_INSULIN_SIGNALING_PATHWAY	-0.0971853	-0.00474082	-7.46847	5.09778e-13	1.05354e-11	19.0475
KEGG_NON_SMALL_CELL_LUNG_CANCER	-0.0971718	-0.0143827	-4.99503	8.79053e-07	4.19241e-06	5.19599
KEGG_N_GLYCAN_BIOSYNTHESIS	-0.09695	-0.0151847	-3.16688	0.00165845	0.00400613	-1.87711
KEGG_REGULATION_OF_ACTIN_CYTOSKELETON	-0.0967443	-0.00585741	-5.18427	3.4431e-07	1.88358e-06	6.0908
KEGG_NITROGEN_METABOLISM	-0.0965609	0.0118877	-4.56937	6.51874e-06	2.52601e-05	3.29128
KEGG_MELANOGENESIS	-0.095456	-0.00141143	-5.75107	1.75833e-08	1.48659e-07	8.94261
KEGG_UBIQUITIN_MEDIATED_PROTEOLYSIS	-0.0953601	-0.0251128	-4.40312	1.36973e-05	4.54946e-05	2.58878
KEGG_PANCREATIC_CANCER	-0.093253	-0.0134593	-4.6094	5.43298e-06	2.15007e-05	3.46397
KEGG_BUTANOATE_METABOLISM	-0.0909582	-0.00356543	-3.35815	0.000859549	0.00216049	-1.27561
KEGG_STARCH_AND_SUCROSE_METABOLISM	-0.0901924	0.0453559	-4.88597	1.48933e-06	6.75646e-06	4.69364
KEGG_VASCULAR_SMOOTH_MUSCLE_CONTRACTION	-0.0892692	0.00501239	-4.35974	1.65643e-05	5.4052e-05	2.40931
KEGG_PROXIMAL_TUBULE_BICARBONATE_RECLAMATION	-0.0874909	0.00749941	-3.86411	0.000129958	0.000377979	0.474933
KEGG_MELANOMA	-0.0865792	0.00408022	-5.02287	7.67182e-07	3.85665e-06	5.32581
KEGG_CALCIUM_SIGNALING_PATHWAY	-0.0853577	0.0108593	-4.44777	1.12461e-05	3.94673e-05	2.77513
KEGG_TERPENOID_BACKBONE_BIOSYNTHESIS	-0.0846244	-0.0163184	-2.30109	0.0218978	0.0433298	-4.17558
KEGG_NOTCH_SIGNALING_PATHWAY	-0.0843782	-0.0200411	-4.43342	1.19838e-05	4.05272e-05	2.71506
KEGG_DILATED_CARDIOMYOPATHY	-0.0834429	0.0137015	-3.14533	0.00178239	0.00419652	-1.94277
KEGG_SMALL_CELL_LUNG_CANCER	-0.0812218	-0.00798189	-3.78624	0.000176285	0.000489388	0.190628
KEGG_HYPERTROPHIC_CARDIOMYOPATHY_HCM	-0.078363	0.0130655	-2.99639	0.00290138	0.00650189	-2.38495
KEGG_NEUROTROPHIN_SIGNALING_PATHWAY	-0.0769862	-0.0134497	-4.77457	2.52707e-06	1.0931e-05	4.19063
KEGG_CIRCADIAN_RHYTHM_MAMMAL	-0.0754567	-0.00444148	-2.23468	0.0259877	0.0493235	-4.32274
KEGG_BETA_ALANINE_METABOLISM	-0.0687265	-0.00304402	-2.30907	0.0214464	0.0428928	-4.15761
KEGG_ENDOCYTOSIS	-0.0686441	-0.0178043	-5.19269	3.30017e-07	1.86009e-06	6.13133
KEGG_GLYCOSYLPHOSPHATIDYLINOSITOL_GPI_ANCHOR_BIOSYNTHESIS	-0.0679133	-0.0156914	-2.2406	0.025598	0.0490848	-4.30979
KEGG_JAK_STAT_SIGNALING_PATHWAY	-0.0609608	0.0144119	-2.79942	0.00536623	0.0114726	-2.93817
KEGG_TRYPTOPHAN_METABOLISM	-0.0592547	-0.000907899	-3.1291	0.00188131	0.00432005	-1.99194
KEGG_APOPTOSIS	-0.0588803	-0.00806622	-3.29726	0.00106321	0.00263675	-1.47072
KEGG_PENTOSE_AND_GLUCURONATE_INTERCONVERSIONS	-0.0578623	0.0414665	-2.2646	0.0240693	0.0466344	-4.25695
KEGG_ACUTE_MYELOID_LEUKEMIA	-0.057102	-0.0101289	-2.97297	0.00312693	0.00692392	-2.45261
KEGG_B_CELL_RECEPTOR_SIGNALING_PATHWAY	-0.0517259	-0.0147974	-2.2962	0.0221782	0.0434225	-4.18654
KEGG_TIGHT_JUNCTION	-0.0514064	-0.000753791	-3.7706	0.000187302	0.000512325	0.134176
KEGG_GNRH_SIGNALING_PATHWAY	-0.0460798	0.00118661	-3.54068	0.00044586	0.0011518	-0.670613
KEGG_ETHER_LIPID_METABOLISM	-0.0458003	0.00980316	-2.67145	0.00785956	0.0162431	-3.27825
KEGG_OOCYTE_MEIOSIS	-0.0427791	-0.0179291	-2.49032	0.013166	0.0269107	-3.73328
KEGG_MTOR_SIGNALING_PATHWAY	-0.0426502	-0.0144004	-2.34154	0.019692	0.0398121	-4.08387
KEGG_DRUG_METABOLISM_OTHER_ENZYMES	0.0558189	0.0293622	2.95329	0.00332877	0.00728414	-2.50908
KEGG_SULFUR_METABOLISM	0.0621596	-0.00266356	2.68234	0.00761263	0.0159095	-3.2499
KEGG_TASTE_TRANSDUCTION	0.0643529	0.0472427	3.74703	0.000205144	0.000552996	0.0494846
KEGG_SNARE_INTERACTIONS_IN_VESICULAR_TRANSPORT	0.0697073	-0.0256637	4.34594	1.75902e-05	5.56748e-05	2.3526
KEGG_ARACHIDONIC_ACID_METABOLISM	0.0697153	0.0116386	3.13669	0.00183442	0.00426503	-1.96897
KEGG_CYTOSOLIC_DNA_SENSING_PATHWAY	0.074141	0.00824822	3.57599	0.000391393	0.00103999	-0.550077
KEGG_PORPHYRIN_AND_CHLOROPHYLL_METABOLISM	0.0784777	0.0197256	3.18246	0.00157387	0.00385184	-1.82937
KEGG_CARDIAC_MUSCLE_CONTRACTION	0.084915	-0.00285469	3.15641	0.00171766	0.00409596	-1.90907
KEGG_PYRIMIDINE_METABOLISM	0.0886708	-0.0344944	4.4619	1.05619e-05	3.85199e-05	2.83448
KEGG_RNA_POLYMERASE	0.0920602	-0.0337439	3.51786	0.000484741	0.00123509	-0.747887
KEGG_FOLATE_BIOSYNTHESIS	0.0920603	-0.0180846	2.7462	0.00629999	0.0133159	-3.08146
KEGG_GLYOXYLATE_AND_DICARBOXYLATE_METABOLISM	0.0952855	-0.0183551	2.875	0.00425513	0.00920295	-2.73016
KEGG_TAURINE_AND_HYPOTAURINE_METABOLISM	0.100112	0.00101794	3.86391	0.000130057	0.000377979	0.47422
KEGG_LINOLEIC_ACID_METABOLISM	0.100768	0.0294474	4.48514	9.52287e-06	3.54251e-05	2.93244
KEGG_DNA_REPLICATION	0.100796	-0.0518269	3.10877	0.00201241	0.00456474	-2.05321
KEGG_ALZHEIMERS_DISEASE	0.105892	-0.0222611	4.34503	1.76603e-05	5.56748e-05	2.34885
KEGG_HUNTINGTONS_DISEASE	0.135755	-0.0218339	5.23934	2.60724e-07	1.56434e-06	6.35667
KEGG_HOMOLOGOUS_RECOMBINATION	0.143469	-0.0411583	4.72167	3.23685e-06	1.3379e-05	3.95542
KEGG_PROTEASOME	0.163489	-0.03442	4.16318	3.84246e-05	0.000115274	1.6166
KEGG_BASE_EXCISION_REPAIR	0.178441	-0.0388935	6.39411	4.48916e-10	5.21865e-09	12.4778
KEGG_SPLICEOSOME	0.179253	-0.0290694	6.34593	5.9712e-10	6.52943e-09	12.2022
KEGG_OXIDATIVE_PHOSPHORYLATION	0.201165	-0.027151	5.4145	1.05976e-07	7.03986e-07	7.21849
KEGG_PARKINSONS_DISEASE	0.202933	-0.0224512	5.72451	2.03248e-08	1.60625e-07	8.80334
KEGG_RIBOSOME	0.297693	-0.0297498	5.54572	5.31545e-08	3.78995e-07	7.88012
