# Supplementary material for: A novel prognostic signature based on mitochondrial permeability transition-driven necrosis genes for biochemical recurrence prediction in prostate cancer
Source: Front Oncol. 2026 Apr 2;16:1775602. doi: 10.3389/fonc.2026.1775602 (PMC13082966; doi:10.3389/fonc.2026.1775602)
Supplement: Supplementary file 12 [file Table6.xlsx]

## Sheet: genes_ImmuneCell_cor
	Activated CD4 T cells	Eosinophils	Immature dendritic cells	Mast cells	Memory B cells	Neutrophils	Regulatory T cells
FNDC1	0.301697	0.0775253	0.0825741	0.0826515	0.31291	0.0364024	0.398213
S100A8	0.238819	0.420229	0.322817	0.542325	0.131728	0.72762	0.423176
TREM2	0.340486	0.110205	0.100331	0.26811	0.261626	0.0997994	0.529615
