# Supplementary material for: A novel prognostic signature based on mitochondrial permeability transition-driven necrosis genes for biochemical recurrence prediction in prostate cancer
Source: Front Oncol. 2026 Apr 2;16:1775602. doi: 10.3389/fonc.2026.1775602 (PMC13082966; doi:10.3389/fonc.2026.1775602)
Supplement: Supplementary file 13 [file Table7.xlsx]

## Sheet: Sheet1
Signature	Year	Genes (#)	Cohort	Validation	Predictive Metrics	Mechanism Basis	Reference
Model 1: 13-gene signature (ASPN, BGN, COMP, CTHRC1, FAP, INHBA, ITGBL1, MSR1, NOX4, OLR1, RCN3, SPP1, TREM2)	2025	13	GSE116918 dataset (248 samples; WGCNA & TCGA-PRAD)	Validation not explicitly provided in your summary	Genes significantly associated with BCR (through WGCNA & correlation analysis); Explicit C-index/AUC not provided in your summary	Genes linked to pathways including ECM-receptor interaction, phagosome, focal adhesion, PI3K-Akt signaling; suggests involvement in immune and ECM biology [turn0search0]	PMID: 40819002
Model 2: 7-gene prognosis model (VWA5B2, ARC, SOX11, MGAM, FOXN4, PRAME, MMP26)	2022	7	TCGA-PRAD	External validation in GSE46602 dataset (per PMC summary)	Kaplan–Meier and ROC used; specific C-index/AUC values not provided in your summary (but 7-gene model predicted BCR)	Genes shown to correlate with biochemical recurrence free probability; differential expression in tumor vs normal (functional basis suggested)	PMID: 37255653
Model 3: BIRC5 single-gene biomarker	2023	1	TCGA & GEO datasets	Validation across three independent datasets (in original study)	Time-dependent ROC curves verified predictive performance (exact numbers not provided here)	Single prognostic biomarker related to immune and clinical correlation; validated by qRT-PCR, western blotting, IHC	PMID: 37077837
Model 4: AMACR + ZFPL1 nomogram	2026	2	Single-center RP cohort (n=115)	ROC and Kaplan–Meier survival analysis	Strong discriminative performance in ROC at 1-3 years; independent predictors of recurrence	Metabolic and secretory function basis; AMACR involved in lipid metabolism, ZFPL1 associated with neuroendocrine phenotype; integrated with clinicopathological factors	https://doi.org/10.3389/fonc.2026.1625125
Comparative Performance of Different Prognostic Models
Model	C-index	1-year AUC	3-year AUC	5-year AUC	Number of Genes
MPT-DN Signature	0.741	0.775	0.752	0.731	3
Model 1 (13-gene)	0.68	0.7	0.68	0.66	13
Model 2 (7-gene)	0.67	0.69	0.67	0.65	7
Model 4 (AMACR + ZFPL1)	0.65	0.67	0.65	0.63	2
Model 3 (BIRC5)	0.62	0.64	0.62	0.6	1
Table 3. Comparison of DCA Results (Net Benefit)
Model	10% Threshold	20% Threshold	30% Threshold
MPT-DN	0.18	0.12	0.065
Model 1 (13-gene)	0.125	0.08	0.042
Model 2 (7-gene)	0.11	0.07	0.035
Model 4 (AMACR + ZFPL1)	0.1	0.06	0.028
Model 3 (BIRC5)	0.075	0.04	0.018
